# Supplementary material for: Quantifying salinity in calcareous soils through advanced spectroscopic models: A comparative study of random forests and regression techniques across diverse land use systems
Source: PLoS One. 2024 Aug 22;19(8):e0307853. doi: 10.1371/journal.pone.0307853 (PMC11341035; doi:10.1371/journal.pone.0307853)
Supplement: S1 Data — (XLSX) [file pone.0307853.s001.xlsx]

## Sheet: Data
soil No.	EC (mS/cm)	400	401	402	403	404	405	406	407	408	409	410	411	412	413	414	415	416	417	418	419	420	421	422	423	424	425	426	427	428	429	430	431	432	433	434	435	436	437	438	439	440	441	442	443	444	445	446	447
1	0.87	0.184	0.187	0.19	0.189	0.189	0.189	0.19	0.191	0.191	0.191	0.194	0.195	0.195	0.195	0.196	0.195	0.195	0.195	0.198	0.199	0.197	0.197	0.198	0.198	0.2	0.202	0.202	0.201	0.203	0.203	0.203	0.204	0.204	0.204	0.205	0.206	0.207	0.208	0.209	0.209	0.209	0.21	0.211	0.211	0.211	0.211	0.212	0.213
2	5.01	0.135	0.138	0.138	0.138	0.138	0.139	0.139	0.139	0.139	0.138	0.139	0.14	0.141	0.142	0.141	0.14	0.14	0.14	0.141	0.141	0.141	0.141	0.142	0.143	0.143	0.145	0.146	0.145	0.146	0.146	0.146	0.147	0.146	0.147	0.148	0.149	0.149	0.149	0.15	0.15	0.15	0.15	0.151	0.152	0.152	0.153	0.153	0.154
3	1.08	0.138	0.14	0.141	0.141	0.14	0.14	0.141	0.14	0.14	0.139	0.14	0.141	0.142	0.144	0.143	0.143	0.143	0.142	0.142	0.143	0.144	0.143	0.143	0.144	0.144	0.146	0.146	0.146	0.147	0.147	0.147	0.148	0.147	0.147	0.149	0.15	0.149	0.15	0.15	0.15	0.151	0.151	0.152	0.152	0.152	0.153	0.154	0.154
4	9.35	0.181	0.182	0.185	0.184	0.185	0.187	0.186	0.186	0.186	0.184	0.187	0.188	0.187	0.189	0.189	0.189	0.189	0.189	0.189	0.19	0.189	0.189	0.19	0.192	0.192	0.193	0.194	0.194	0.195	0.195	0.196	0.196	0.196	0.196	0.197	0.198	0.199	0.2	0.2	0.201	0.201	0.202	0.202	0.203	0.203	0.203	0.204	0.204
5	2.58	0.197	0.198	0.198	0.199	0.2	0.2	0.202	0.202	0.201	0.201	0.203	0.203	0.203	0.204	0.205	0.205	0.205	0.205	0.206	0.207	0.206	0.207	0.207	0.208	0.208	0.209	0.21	0.209	0.21	0.21	0.21	0.211	0.211	0.212	0.213	0.213	0.214	0.215	0.216	0.216	0.216	0.217	0.218	0.218	0.218	0.218	0.22	0.22
6	1.39	0.154	0.155	0.156	0.156	0.156	0.155	0.156	0.155	0.155	0.155	0.157	0.157	0.157	0.159	0.159	0.158	0.158	0.158	0.159	0.159	0.159	0.159	0.16	0.16	0.16	0.162	0.163	0.163	0.163	0.164	0.164	0.164	0.164	0.164	0.165	0.166	0.166	0.166	0.167	0.167	0.168	0.168	0.169	0.169	0.169	0.169	0.171	0.171
7	6.9	0.126	0.129	0.13	0.13	0.129	0.129	0.127	0.127	0.127	0.128	0.129	0.13	0.131	0.13	0.13	0.13	0.13	0.13	0.131	0.132	0.13	0.131	0.132	0.132	0.133	0.133	0.133	0.134	0.135	0.135	0.135	0.136	0.136	0.136	0.136	0.137	0.137	0.137	0.138	0.138	0.138	0.139	0.139	0.139	0.14	0.14	0.141	0.141
8	5.72	0.131	0.134	0.137	0.138	0.137	0.135	0.136	0.136	0.136	0.135	0.137	0.138	0.137	0.137	0.137	0.136	0.136	0.137	0.138	0.139	0.138	0.138	0.138	0.138	0.139	0.141	0.141	0.14	0.142	0.142	0.142	0.142	0.142	0.142	0.143	0.144	0.144	0.144	0.145	0.145	0.145	0.146	0.147	0.147	0.147	0.147	0.148	0.148
9	8.31	0.129	0.131	0.132	0.131	0.13	0.131	0.13	0.129	0.129	0.129	0.132	0.132	0.131	0.132	0.132	0.131	0.13	0.131	0.133	0.133	0.131	0.131	0.132	0.132	0.133	0.133	0.134	0.134	0.135	0.135	0.135	0.135	0.135	0.135	0.136	0.137	0.136	0.137	0.137	0.137	0.137	0.137	0.138	0.138	0.139	0.139	0.14	0.14
10	1.63	0.112	0.116	0.117	0.117	0.116	0.115	0.117	0.118	0.116	0.115	0.116	0.116	0.117	0.116	0.116	0.116	0.115	0.116	0.117	0.116	0.115	0.116	0.117	0.117	0.117	0.118	0.118	0.118	0.119	0.119	0.118	0.12	0.119	0.119	0.12	0.12	0.121	0.121	0.121	0.121	0.122	0.122	0.122	0.122	0.122	0.122	0.123	0.123
11	3.93	0.123	0.124	0.125	0.125	0.125	0.126	0.126	0.127	0.126	0.126	0.126	0.127	0.128	0.129	0.129	0.129	0.128	0.127	0.129	0.13	0.128	0.128	0.129	0.13	0.131	0.132	0.132	0.133	0.133	0.133	0.134	0.135	0.135	0.136	0.136	0.136	0.136	0.137	0.138	0.138	0.138	0.138	0.139	0.139	0.139	0.14	0.14	0.14
12	4.36	0.145	0.148	0.149	0.147	0.148	0.151	0.15	0.151	0.151	0.15	0.152	0.152	0.151	0.151	0.152	0.152	0.152	0.153	0.153	0.153	0.152	0.153	0.154	0.154	0.154	0.157	0.157	0.156	0.157	0.158	0.158	0.159	0.159	0.159	0.16	0.16	0.161	0.162	0.163	0.163	0.163	0.164	0.165	0.165	0.165	0.166	0.166	0.167
13	48	0.132	0.134	0.134	0.135	0.136	0.137	0.136	0.136	0.135	0.135	0.136	0.136	0.136	0.137	0.137	0.137	0.137	0.137	0.137	0.138	0.136	0.137	0.138	0.138	0.139	0.14	0.14	0.14	0.141	0.141	0.141	0.142	0.141	0.141	0.142	0.142	0.142	0.143	0.144	0.143	0.143	0.143	0.144	0.144	0.145	0.145	0.145	0.145
14	2.26	0.145	0.145	0.146	0.148	0.149	0.149	0.147	0.147	0.146	0.144	0.147	0.148	0.148	0.15	0.15	0.149	0.149	0.15	0.15	0.15	0.149	0.15	0.15	0.151	0.151	0.152	0.153	0.153	0.153	0.153	0.153	0.154	0.154	0.154	0.155	0.155	0.155	0.156	0.157	0.157	0.157	0.157	0.158	0.159	0.159	0.159	0.159	0.16
15	32	0.125	0.128	0.127	0.127	0.128	0.128	0.128	0.128	0.128	0.127	0.128	0.129	0.129	0.129	0.129	0.129	0.127	0.127	0.129	0.13	0.129	0.129	0.129	0.13	0.13	0.131	0.132	0.131	0.132	0.132	0.132	0.133	0.132	0.132	0.133	0.134	0.134	0.135	0.136	0.136	0.135	0.135	0.136	0.136	0.136	0.137	0.138	0.138
16	5.08	0.116	0.119	0.12	0.12	0.119	0.118	0.119	0.12	0.12	0.118	0.118	0.118	0.119	0.121	0.121	0.12	0.12	0.119	0.121	0.121	0.121	0.12	0.121	0.121	0.121	0.123	0.123	0.123	0.124	0.124	0.125	0.125	0.124	0.125	0.126	0.126	0.126	0.126	0.128	0.127	0.128	0.128	0.128	0.129	0.129	0.129	0.13	0.13
17	1.22	0.148	0.154	0.154	0.152	0.151	0.152	0.153	0.153	0.153	0.153	0.154	0.154	0.155	0.156	0.155	0.155	0.155	0.155	0.155	0.156	0.156	0.158	0.158	0.157	0.159	0.159	0.16	0.16	0.16	0.161	0.162	0.162	0.162	0.162	0.163	0.163	0.164	0.165	0.166	0.165	0.165	0.166	0.167	0.168	0.168	0.168	0.169	0.17
18	1	0.15	0.152	0.154	0.155	0.156	0.155	0.155	0.155	0.154	0.154	0.156	0.157	0.158	0.159	0.158	0.158	0.158	0.159	0.16	0.16	0.159	0.159	0.16	0.16	0.161	0.163	0.164	0.163	0.164	0.164	0.164	0.165	0.165	0.166	0.166	0.167	0.167	0.168	0.169	0.169	0.169	0.169	0.171	0.171	0.171	0.171	0.172	0.173
19	1.77	0.102	0.104	0.105	0.107	0.107	0.105	0.106	0.106	0.106	0.106	0.108	0.108	0.107	0.108	0.108	0.108	0.108	0.108	0.109	0.109	0.108	0.109	0.109	0.108	0.108	0.11	0.111	0.11	0.111	0.111	0.112	0.112	0.112	0.112	0.113	0.113	0.114	0.114	0.115	0.115	0.115	0.115	0.116	0.116	0.116	0.116	0.116	0.117
20	3.14	0.118	0.12	0.12	0.121	0.121	0.121	0.121	0.121	0.121	0.122	0.123	0.122	0.121	0.122	0.123	0.122	0.121	0.122	0.124	0.124	0.123	0.123	0.123	0.123	0.123	0.126	0.126	0.125	0.126	0.126	0.127	0.127	0.127	0.128	0.128	0.129	0.129	0.13	0.13	0.13	0.13	0.13	0.131	0.131	0.131	0.131	0.131	0.132
21	2.68	0.112	0.113	0.114	0.115	0.115	0.113	0.112	0.113	0.114	0.114	0.114	0.114	0.114	0.116	0.115	0.115	0.114	0.114	0.115	0.116	0.115	0.114	0.114	0.115	0.116	0.117	0.117	0.116	0.119	0.118	0.118	0.119	0.118	0.118	0.119	0.12	0.12	0.121	0.121	0.121	0.121	0.121	0.122	0.122	0.122	0.122	0.123	0.123
22	4.86	0.135	0.139	0.14	0.139	0.139	0.139	0.138	0.138	0.139	0.139	0.141	0.141	0.14	0.141	0.141	0.141	0.14	0.141	0.142	0.143	0.142	0.143	0.143	0.143	0.143	0.145	0.145	0.144	0.146	0.146	0.146	0.146	0.146	0.147	0.148	0.148	0.149	0.149	0.15	0.15	0.15	0.151	0.151	0.152	0.152	0.153	0.154	0.154
23	3.11	0.148	0.15	0.152	0.152	0.152	0.152	0.152	0.152	0.152	0.152	0.151	0.152	0.153	0.154	0.154	0.153	0.152	0.153	0.154	0.155	0.154	0.155	0.155	0.155	0.155	0.157	0.157	0.157	0.157	0.158	0.158	0.159	0.159	0.159	0.159	0.16	0.16	0.16	0.162	0.161	0.162	0.162	0.163	0.163	0.163	0.164	0.164	0.165
24	4.84	0.126	0.129	0.129	0.128	0.128	0.128	0.129	0.13	0.13	0.129	0.129	0.13	0.131	0.132	0.131	0.131	0.131	0.131	0.133	0.133	0.131	0.132	0.133	0.133	0.135	0.135	0.135	0.136	0.137	0.137	0.137	0.138	0.138	0.138	0.138	0.139	0.139	0.14	0.141	0.141	0.141	0.141	0.142	0.142	0.142	0.142	0.143	0.143
25	2.2	0.143	0.145	0.145	0.144	0.143	0.142	0.144	0.145	0.145	0.145	0.146	0.145	0.145	0.147	0.147	0.146	0.146	0.146	0.148	0.148	0.146	0.147	0.148	0.148	0.15	0.15	0.15	0.151	0.152	0.152	0.152	0.154	0.153	0.153	0.155	0.155	0.156	0.156	0.157	0.157	0.157	0.158	0.158	0.159	0.159	0.159	0.16	0.161
26	3.13	0.124	0.127	0.127	0.126	0.126	0.126	0.128	0.128	0.128	0.128	0.128	0.128	0.129	0.13	0.129	0.128	0.128	0.128	0.129	0.13	0.129	0.13	0.131	0.131	0.132	0.133	0.133	0.132	0.133	0.133	0.133	0.134	0.135	0.135	0.136	0.137	0.137	0.137	0.138	0.138	0.138	0.138	0.139	0.14	0.14	0.14	0.141	0.142
27	5.26	0.142	0.144	0.145	0.145	0.145	0.147	0.147	0.147	0.147	0.146	0.146	0.147	0.148	0.149	0.149	0.149	0.149	0.149	0.15	0.151	0.15	0.151	0.152	0.152	0.152	0.154	0.155	0.154	0.156	0.156	0.156	0.157	0.157	0.158	0.159	0.159	0.159	0.16	0.161	0.161	0.161	0.162	0.163	0.164	0.164	0.164	0.165	0.166
28	2.72	0.112	0.114	0.114	0.115	0.114	0.114	0.114	0.116	0.116	0.115	0.117	0.117	0.116	0.117	0.116	0.116	0.116	0.117	0.118	0.117	0.116	0.118	0.118	0.118	0.119	0.121	0.121	0.12	0.121	0.121	0.122	0.122	0.123	0.123	0.124	0.124	0.124	0.125	0.126	0.126	0.126	0.126	0.127	0.127	0.127	0.127	0.128	0.128
29	6.36	0.115	0.117	0.117	0.116	0.117	0.118	0.118	0.117	0.117	0.117	0.118	0.119	0.119	0.119	0.119	0.119	0.119	0.119	0.12	0.12	0.12	0.12	0.121	0.121	0.121	0.122	0.122	0.122	0.123	0.123	0.124	0.125	0.124	0.124	0.126	0.126	0.126	0.126	0.127	0.127	0.127	0.127	0.128	0.128	0.128	0.128	0.129	0.13
30	6.16	0.11	0.111	0.11	0.111	0.11	0.11	0.111	0.112	0.112	0.111	0.111	0.112	0.113	0.113	0.114	0.113	0.112	0.112	0.113	0.114	0.114	0.114	0.115	0.115	0.116	0.117	0.117	0.117	0.117	0.117	0.117	0.118	0.118	0.119	0.119	0.12	0.12	0.12	0.12	0.12	0.121	0.122	0.122	0.122	0.123	0.123	0.123	0.124
31	1.96	0.114	0.114	0.114	0.114	0.113	0.114	0.116	0.117	0.117	0.118	0.118	0.118	0.118	0.118	0.118	0.119	0.12	0.119	0.12	0.121	0.121	0.121	0.121	0.122	0.123	0.122	0.122	0.123	0.123	0.123	0.124	0.124	0.124	0.125	0.125	0.126	0.127	0.127	0.127	0.128	0.129	0.129	0.129	0.13	0.131	0.131	0.132	0.132
32	2.03	0.117	0.117	0.115	0.115	0.116	0.116	0.116	0.118	0.119	0.119	0.117	0.117	0.118	0.118	0.119	0.119	0.119	0.119	0.119	0.12	0.12	0.12	0.12	0.12	0.121	0.121	0.122	0.122	0.122	0.122	0.122	0.123	0.123	0.124	0.125	0.125	0.125	0.125	0.126	0.126	0.127	0.127	0.128	0.128	0.128	0.129	0.129	0.13
33	2.3	0.166	0.165	0.164	0.168	0.169	0.167	0.168	0.169	0.17	0.17	0.169	0.168	0.169	0.17	0.171	0.171	0.171	0.171	0.172	0.172	0.172	0.173	0.173	0.173	0.174	0.174	0.175	0.175	0.176	0.176	0.177	0.177	0.177	0.178	0.179	0.18	0.18	0.181	0.182	0.182	0.182	0.183	0.183	0.184	0.184	0.185	0.186	0.186
34	5.21	0.126	0.126	0.124	0.126	0.127	0.126	0.127	0.128	0.128	0.128	0.128	0.128	0.129	0.129	0.129	0.128	0.129	0.13	0.13	0.13	0.131	0.132	0.131	0.131	0.132	0.133	0.133	0.133	0.134	0.134	0.133	0.134	0.134	0.135	0.136	0.137	0.137	0.137	0.137	0.138	0.139	0.139	0.14	0.14	0.141	0.141	0.141	0.142
35	8.89	0.11	0.11	0.108	0.11	0.111	0.11	0.11	0.111	0.112	0.112	0.112	0.112	0.113	0.113	0.112	0.112	0.112	0.112	0.113	0.113	0.114	0.115	0.115	0.115	0.116	0.116	0.116	0.116	0.116	0.116	0.116	0.117	0.117	0.118	0.118	0.119	0.119	0.119	0.119	0.12	0.121	0.121	0.121	0.122	0.122	0.123	0.123	0.123
36	6.64	0.113	0.114	0.113	0.113	0.113	0.113	0.113	0.115	0.116	0.116	0.116	0.116	0.116	0.116	0.117	0.117	0.116	0.116	0.116	0.117	0.118	0.118	0.118	0.118	0.119	0.119	0.12	0.12	0.12	0.12	0.12	0.121	0.121	0.121	0.122	0.123	0.123	0.123	0.123	0.124	0.124	0.125	0.125	0.125	0.126	0.126	0.127	0.127
37	1.47	0.134	0.133	0.133	0.133	0.133	0.133	0.135	0.136	0.137	0.137	0.136	0.136	0.137	0.137	0.137	0.137	0.137	0.138	0.138	0.138	0.139	0.14	0.14	0.14	0.141	0.142	0.142	0.142	0.142	0.142	0.143	0.144	0.144	0.145	0.145	0.146	0.146	0.147	0.147	0.147	0.148	0.149	0.149	0.15	0.15	0.151	0.151	0.152
38	3.3	0.115	0.115	0.113	0.115	0.115	0.115	0.115	0.116	0.117	0.118	0.118	0.117	0.117	0.117	0.117	0.118	0.118	0.118	0.119	0.119	0.119	0.12	0.12	0.12	0.121	0.122	0.122	0.121	0.122	0.122	0.122	0.123	0.123	0.124	0.124	0.125	0.125	0.125	0.125	0.126	0.127	0.127	0.127	0.128	0.128	0.129	0.129	0.13
39	1.48	0.12	0.12	0.117	0.118	0.119	0.119	0.12	0.12	0.121	0.123	0.121	0.12	0.12	0.121	0.122	0.122	0.121	0.121	0.122	0.122	0.122	0.124	0.124	0.124	0.125	0.125	0.126	0.126	0.126	0.126	0.126	0.127	0.128	0.128	0.128	0.129	0.129	0.129	0.13	0.13	0.131	0.132	0.132	0.132	0.133	0.134	0.134	0.134
40	3.2	0.118	0.118	0.118	0.12	0.12	0.12	0.121	0.121	0.122	0.121	0.12	0.121	0.121	0.122	0.121	0.121	0.122	0.123	0.123	0.123	0.124	0.124	0.124	0.124	0.125	0.125	0.126	0.126	0.126	0.126	0.126	0.127	0.127	0.128	0.128	0.129	0.129	0.13	0.13	0.13	0.131	0.132	0.132	0.133	0.133	0.134	0.134	0.135
41	34	0.149	0.149	0.148	0.149	0.15	0.149	0.15	0.151	0.152	0.154	0.153	0.152	0.152	0.152	0.152	0.153	0.154	0.154	0.154	0.155	0.155	0.156	0.157	0.156	0.157	0.158	0.158	0.159	0.159	0.159	0.16	0.161	0.162	0.162	0.163	0.164	0.164	0.165	0.165	0.166	0.167	0.168	0.168	0.169	0.169	0.17	0.17	0.171
42	4.52	0.13	0.131	0.129	0.131	0.132	0.132	0.133	0.134	0.135	0.135	0.135	0.135	0.135	0.135	0.135	0.135	0.135	0.135	0.135	0.136	0.137	0.138	0.138	0.138	0.139	0.14	0.14	0.14	0.14	0.14	0.141	0.141	0.142	0.142	0.142	0.144	0.144	0.145	0.145	0.146	0.146	0.147	0.148	0.148	0.149	0.149	0.15	0.15
43	5.7	0.121	0.122	0.121	0.122	0.122	0.121	0.124	0.126	0.126	0.125	0.124	0.125	0.125	0.124	0.125	0.126	0.125	0.125	0.125	0.126	0.126	0.127	0.127	0.127	0.128	0.128	0.128	0.129	0.129	0.129	0.129	0.13	0.13	0.13	0.13	0.132	0.132	0.132	0.132	0.133	0.133	0.134	0.134	0.134	0.135	0.135	0.136	0.136
44	10.63	0.185	0.185	0.184	0.186	0.187	0.186	0.186	0.187	0.188	0.19	0.189	0.189	0.19	0.19	0.19	0.19	0.191	0.192	0.192	0.193	0.193	0.193	0.193	0.193	0.194	0.195	0.196	0.197	0.197	0.197	0.197	0.198	0.199	0.199	0.199	0.2	0.201	0.201	0.202	0.203	0.203	0.204	0.204	0.205	0.205	0.206	0.207	0.207
45	6.96	0.154	0.154	0.153	0.154	0.154	0.153	0.154	0.156	0.158	0.157	0.157	0.157	0.158	0.158	0.158	0.158	0.158	0.158	0.158	0.159	0.159	0.16	0.16	0.16	0.162	0.161	0.162	0.162	0.163	0.163	0.163	0.164	0.164	0.164	0.165	0.166	0.167	0.167	0.167	0.168	0.168	0.169	0.169	0.169	0.17	0.171	0.171	0.172
46	5.17	0.104	0.104	0.102	0.104	0.105	0.105	0.104	0.105	0.107	0.107	0.106	0.106	0.106	0.106	0.105	0.106	0.107	0.107	0.107	0.107	0.108	0.109	0.109	0.108	0.11	0.11	0.11	0.11	0.11	0.11	0.11	0.111	0.111	0.112	0.113	0.113	0.113	0.113	0.113	0.114	0.114	0.115	0.115	0.115	0.115	0.116	0.116	0.116
47	8.34	0.095	0.096	0.094	0.095	0.096	0.097	0.098	0.097	0.098	0.099	0.097	0.096	0.096	0.095	0.096	0.097	0.097	0.097	0.098	0.098	0.099	0.099	0.099	0.098	0.099	0.099	0.1	0.1	0.1	0.1	0.1	0.101	0.1	0.101	0.101	0.102	0.102	0.102	0.102	0.103	0.103	0.104	0.104	0.104	0.104	0.105	0.105	0.105
48	4.65	0.149	0.147	0.144	0.143	0.143	0.144	0.146	0.146	0.146	0.149	0.15	0.15	0.15	0.15	0.151	0.151	0.152	0.152	0.153	0.153	0.152	0.153	0.154	0.154	0.155	0.157	0.157	0.156	0.157	0.158	0.158	0.158	0.159	0.16	0.16	0.161	0.161	0.162	0.163	0.163	0.164	0.164	0.164	0.165	0.166	0.167	0.167	0.167
49	5.35	0.11	0.109	0.107	0.107	0.107	0.107	0.109	0.109	0.109	0.111	0.112	0.111	0.109	0.109	0.109	0.11	0.11	0.11	0.11	0.111	0.112	0.112	0.113	0.113	0.113	0.114	0.114	0.113	0.113	0.114	0.115	0.115	0.115	0.116	0.116	0.117	0.116	0.117	0.118	0.118	0.118	0.118	0.119	0.119	0.119	0.12	0.12	0.12
50	2.8	0.118	0.115	0.11	0.111	0.113	0.113	0.114	0.115	0.115	0.116	0.117	0.118	0.117	0.116	0.116	0.116	0.116	0.117	0.119	0.119	0.118	0.119	0.12	0.121	0.121	0.122	0.123	0.122	0.123	0.123	0.123	0.123	0.124	0.125	0.126	0.125	0.125	0.126	0.127	0.127	0.127	0.127	0.127	0.128	0.128	0.129	0.13	0.13
51	3.68	0.107	0.107	0.104	0.106	0.107	0.106	0.107	0.108	0.109	0.11	0.109	0.108	0.108	0.108	0.109	0.109	0.108	0.11	0.11	0.11	0.111	0.112	0.112	0.112	0.113	0.113	0.113	0.113	0.114	0.114	0.113	0.114	0.115	0.115	0.116	0.117	0.117	0.117	0.117	0.117	0.118	0.119	0.119	0.119	0.12	0.121	0.121	0.122
52	7.65	0.131	0.13	0.126	0.127	0.128	0.128	0.127	0.128	0.13	0.132	0.132	0.132	0.131	0.131	0.131	0.132	0.133	0.133	0.135	0.135	0.133	0.135	0.136	0.136	0.136	0.138	0.138	0.137	0.138	0.139	0.14	0.14	0.141	0.141	0.141	0.142	0.142	0.143	0.143	0.143	0.143	0.143	0.144	0.145	0.145	0.145	0.146	0.147
53	2.91	0.119	0.117	0.113	0.113	0.115	0.117	0.116	0.116	0.118	0.121	0.12	0.119	0.119	0.119	0.119	0.119	0.119	0.12	0.121	0.121	0.12	0.122	0.122	0.122	0.122	0.123	0.124	0.125	0.125	0.126	0.126	0.126	0.127	0.126	0.126	0.127	0.127	0.127	0.129	0.129	0.129	0.129	0.13	0.13	0.131	0.131	0.131	0.131
54	6.68	0.13	0.128	0.124	0.124	0.125	0.126	0.126	0.126	0.128	0.13	0.13	0.129	0.129	0.129	0.129	0.129	0.13	0.13	0.131	0.131	0.131	0.132	0.134	0.134	0.135	0.135	0.135	0.134	0.136	0.136	0.136	0.136	0.137	0.138	0.138	0.139	0.139	0.139	0.14	0.14	0.14	0.141	0.141	0.142	0.143	0.143	0.143	0.144
55	1.18	0.121	0.118	0.114	0.113	0.113	0.115	0.116	0.115	0.116	0.119	0.12	0.119	0.118	0.119	0.117	0.117	0.119	0.12	0.121	0.121	0.121	0.121	0.121	0.122	0.123	0.124	0.124	0.123	0.123	0.123	0.124	0.124	0.125	0.125	0.125	0.126	0.126	0.126	0.127	0.128	0.128	0.128	0.128	0.128	0.129	0.13	0.13	0.13
56	5.48	0.129	0.127	0.125	0.125	0.126	0.126	0.127	0.128	0.13	0.132	0.132	0.132	0.131	0.131	0.131	0.131	0.132	0.133	0.133	0.134	0.133	0.134	0.135	0.135	0.135	0.137	0.137	0.137	0.138	0.138	0.139	0.139	0.14	0.14	0.141	0.141	0.141	0.142	0.143	0.144	0.144	0.144	0.145	0.145	0.146	0.146	0.146	0.147
57	4.52	0.139	0.141	0.144	0.144	0.143	0.143	0.144	0.144	0.143	0.142	0.143	0.143	0.144	0.146	0.146	0.145	0.145	0.145	0.146	0.145	0.145	0.146	0.146	0.147	0.147	0.148	0.148	0.148	0.149	0.149	0.149	0.15	0.15	0.15	0.152	0.151	0.152	0.153	0.153	0.153	0.153	0.154	0.154	0.155	0.155	0.155	0.156	0.156
58	2.25	0.131	0.134	0.136	0.137	0.137	0.136	0.136	0.137	0.137	0.136	0.136	0.135	0.136	0.137	0.136	0.136	0.136	0.137	0.138	0.138	0.138	0.138	0.139	0.138	0.139	0.14	0.14	0.14	0.141	0.142	0.141	0.141	0.141	0.141	0.141	0.142	0.142	0.143	0.144	0.144	0.144	0.144	0.145	0.145	0.145	0.145	0.146	0.146
59	2.28	0.164	0.167	0.169	0.169	0.169	0.17	0.169	0.169	0.17	0.169	0.17	0.171	0.172	0.173	0.172	0.171	0.171	0.171	0.172	0.172	0.172	0.173	0.173	0.173	0.172	0.175	0.177	0.176	0.176	0.177	0.177	0.178	0.178	0.178	0.179	0.179	0.18	0.181	0.182	0.181	0.181	0.182	0.183	0.184	0.184	0.184	0.185	0.185
60	3.8	0.203	0.206	0.207	0.207	0.208	0.209	0.209	0.209	0.208	0.207	0.209	0.21	0.21	0.211	0.211	0.21	0.21	0.211	0.212	0.213	0.213	0.212	0.213	0.214	0.214	0.215	0.215	0.215	0.215	0.216	0.217	0.217	0.217	0.217	0.218	0.218	0.219	0.219	0.221	0.22	0.22	0.221	0.221	0.222	0.222	0.221	0.222	0.223
61	2.06	0.165	0.168	0.169	0.167	0.168	0.169	0.167	0.168	0.17	0.17	0.171	0.172	0.172	0.172	0.172	0.171	0.171	0.171	0.173	0.174	0.172	0.173	0.174	0.174	0.175	0.176	0.176	0.176	0.177	0.177	0.177	0.178	0.178	0.178	0.179	0.179	0.179	0.181	0.182	0.182	0.182	0.183	0.184	0.184	0.184	0.184	0.185	0.185
62	0.85	0.181	0.182	0.185	0.184	0.185	0.187	0.186	0.186	0.186	0.184	0.187	0.188	0.187	0.189	0.189	0.189	0.189	0.189	0.189	0.19	0.189	0.189	0.19	0.192	0.192	0.193	0.194	0.194	0.195	0.195	0.196	0.196	0.196	0.196	0.197	0.198	0.199	0.2	0.2	0.201	0.201	0.202	0.202	0.203	0.203	0.203	0.204	0.204
63	1.45	0.178	0.181	0.181	0.18	0.179	0.178	0.178	0.179	0.179	0.181	0.182	0.181	0.182	0.184	0.184	0.183	0.183	0.183	0.184	0.185	0.184	0.184	0.185	0.186	0.186	0.188	0.189	0.188	0.19	0.19	0.19	0.191	0.191	0.192	0.193	0.193	0.194	0.195	0.196	0.195	0.196	0.196	0.197	0.198	0.199	0.199	0.199	0.199
64	51.5	0.181	0.183	0.185	0.186	0.187	0.188	0.188	0.188	0.188	0.188	0.19	0.191	0.19	0.191	0.191	0.191	0.191	0.192	0.193	0.193	0.192	0.193	0.194	0.194	0.195	0.197	0.197	0.197	0.198	0.198	0.199	0.2	0.199	0.199	0.2	0.201	0.202	0.203	0.203	0.204	0.204	0.205	0.206	0.206	0.207	0.207	0.208	0.208
65	1.26	0.159	0.161	0.161	0.161	0.162	0.163	0.162	0.163	0.164	0.163	0.164	0.165	0.165	0.166	0.166	0.166	0.166	0.166	0.168	0.169	0.168	0.168	0.168	0.168	0.169	0.171	0.171	0.171	0.172	0.172	0.172	0.173	0.173	0.173	0.174	0.175	0.176	0.176	0.177	0.177	0.177	0.178	0.179	0.18	0.18	0.181	0.182	0.182
66	1.15	0.162	0.165	0.165	0.165	0.165	0.167	0.167	0.167	0.167	0.166	0.167	0.168	0.168	0.17	0.17	0.17	0.171	0.171	0.172	0.172	0.171	0.171	0.172	0.173	0.174	0.175	0.175	0.175	0.176	0.176	0.176	0.178	0.177	0.178	0.179	0.179	0.18	0.181	0.182	0.182	0.182	0.183	0.184	0.185	0.185	0.185	0.186	0.186
67	93.5	0.13	0.131	0.131	0.131	0.131	0.131	0.132	0.131	0.13	0.131	0.133	0.133	0.133	0.133	0.134	0.133	0.132	0.132	0.134	0.134	0.133	0.133	0.134	0.134	0.135	0.136	0.136	0.136	0.136	0.136	0.137	0.137	0.137	0.137	0.138	0.138	0.138	0.139	0.14	0.139	0.139	0.139	0.14	0.14	0.14	0.14	0.141	0.141
68	55.5	0.125	0.126	0.127	0.125	0.125	0.126	0.126	0.126	0.126	0.126	0.127	0.128	0.128	0.127	0.127	0.128	0.128	0.127	0.128	0.129	0.129	0.129	0.129	0.129	0.13	0.131	0.131	0.13	0.131	0.131	0.131	0.131	0.131	0.132	0.132	0.133	0.133	0.133	0.134	0.133	0.133	0.134	0.135	0.135	0.135	0.136	0.136	0.137
69	55.5	0.165	0.168	0.167	0.167	0.167	0.168	0.169	0.17	0.169	0.168	0.169	0.17	0.17	0.171	0.17	0.17	0.169	0.17	0.172	0.172	0.171	0.172	0.172	0.172	0.173	0.175	0.175	0.174	0.175	0.175	0.176	0.176	0.176	0.176	0.177	0.178	0.178	0.178	0.179	0.179	0.179	0.18	0.18	0.181	0.181	0.181	0.182	0.182
70	98.5	0.113	0.115	0.117	0.116	0.116	0.116	0.117	0.117	0.116	0.117	0.117	0.117	0.117	0.117	0.117	0.117	0.118	0.118	0.119	0.118	0.117	0.117	0.118	0.119	0.118	0.121	0.122	0.121	0.122	0.122	0.122	0.122	0.122	0.123	0.124	0.124	0.124	0.125	0.125	0.125	0.125	0.126	0.127	0.127	0.127	0.127	0.128	0.128
71	140	0.169	0.17	0.167	0.168	0.17	0.17	0.171	0.171	0.171	0.171	0.171	0.171	0.171	0.171	0.172	0.173	0.173	0.172	0.173	0.174	0.174	0.175	0.174	0.174	0.175	0.176	0.176	0.177	0.177	0.178	0.178	0.179	0.179	0.18	0.18	0.181	0.182	0.182	0.183	0.183	0.184	0.185	0.185	0.186	0.187	0.187	0.188	0.188
72	36.5	0.121	0.122	0.119	0.121	0.122	0.121	0.122	0.124	0.124	0.122	0.123	0.123	0.123	0.123	0.123	0.124	0.124	0.124	0.124	0.125	0.125	0.125	0.125	0.126	0.127	0.128	0.128	0.127	0.128	0.128	0.129	0.129	0.129	0.13	0.131	0.131	0.131	0.132	0.132	0.132	0.133	0.134	0.134	0.134	0.135	0.135	0.136	0.136
73	11.54	0.13	0.131	0.13	0.131	0.132	0.131	0.131	0.132	0.133	0.133	0.132	0.132	0.132	0.132	0.133	0.133	0.132	0.132	0.133	0.134	0.134	0.134	0.134	0.135	0.135	0.135	0.136	0.136	0.136	0.136	0.136	0.137	0.137	0.138	0.138	0.139	0.139	0.139	0.14	0.141	0.141	0.142	0.142	0.142	0.142	0.143	0.143	0.144
74	15.6	0.177	0.178	0.178	0.179	0.179	0.178	0.179	0.181	0.181	0.181	0.181	0.18	0.18	0.182	0.183	0.183	0.182	0.182	0.183	0.184	0.184	0.185	0.185	0.185	0.187	0.187	0.187	0.188	0.189	0.189	0.189	0.19	0.191	0.191	0.192	0.192	0.193	0.193	0.194	0.195	0.196	0.196	0.196	0.197	0.198	0.199	0.2	0.2
75	15.69	0.134	0.133	0.132	0.134	0.134	0.133	0.135	0.136	0.137	0.137	0.136	0.136	0.136	0.136	0.137	0.137	0.137	0.137	0.138	0.139	0.139	0.14	0.14	0.14	0.141	0.141	0.142	0.141	0.141	0.141	0.142	0.142	0.143	0.144	0.144	0.145	0.146	0.146	0.146	0.147	0.148	0.148	0.148	0.148	0.149	0.15	0.15	0.15
76	8.78	0.116	0.114	0.114	0.113	0.112	0.112	0.114	0.113	0.115	0.118	0.117	0.116	0.116	0.116	0.115	0.115	0.116	0.117	0.117	0.117	0.117	0.118	0.119	0.119	0.12	0.121	0.121	0.12	0.12	0.121	0.121	0.121	0.122	0.122	0.122	0.123	0.123	0.123	0.123	0.124	0.125	0.124	0.124	0.125	0.125	0.125	0.125	0.126
77	27	0.12	0.118	0.114	0.115	0.116	0.117	0.118	0.118	0.119	0.122	0.122	0.122	0.122	0.121	0.121	0.121	0.122	0.122	0.123	0.123	0.123	0.124	0.125	0.126	0.125	0.126	0.127	0.126	0.126	0.127	0.128	0.127	0.129	0.129	0.129	0.129	0.129	0.13	0.13	0.131	0.131	0.131	0.131	0.132	0.132	0.132	0.133	0.133
78	17.31	0.121	0.119	0.116	0.115	0.115	0.115	0.117	0.117	0.118	0.122	0.121	0.121	0.121	0.121	0.119	0.119	0.121	0.121	0.121	0.121	0.122	0.123	0.123	0.124	0.124	0.124	0.124	0.124	0.125	0.125	0.126	0.126	0.127	0.128	0.128	0.128	0.128	0.128	0.129	0.13	0.13	0.13	0.13	0.131	0.131	0.131	0.131	0.132
79	9.49	0.093	0.095	0.095	0.096	0.096	0.095	0.094	0.094	0.095	0.096	0.096	0.096	0.096	0.097	0.096	0.096	0.095	0.095	0.096	0.096	0.096	0.096	0.096	0.096	0.096	0.098	0.099	0.098	0.099	0.099	0.098	0.1	0.099	0.099	0.099	0.1	0.1	0.101	0.101	0.101	0.101	0.102	0.103	0.103	0.103	0.103	0.103	0.104
80	120	0.112	0.115	0.117	0.118	0.117	0.116	0.117	0.117	0.117	0.116	0.116	0.117	0.117	0.117	0.117	0.117	0.116	0.115	0.117	0.118	0.117	0.117	0.117	0.117	0.117	0.119	0.119	0.118	0.119	0.119	0.12	0.121	0.121	0.121	0.121	0.121	0.122	0.122	0.123	0.123	0.123	0.124	0.124	0.124	0.124	0.124	0.125	0.125
81	133.5	0.144	0.147	0.148	0.147	0.146	0.145	0.148	0.148	0.147	0.147	0.149	0.15	0.15	0.15	0.15	0.15	0.15	0.15	0.151	0.151	0.15	0.151	0.151	0.151	0.151	0.153	0.153	0.152	0.153	0.154	0.154	0.155	0.155	0.155	0.155	0.156	0.156	0.157	0.158	0.157	0.157	0.158	0.159	0.159	0.159	0.159	0.16	0.16
82	1.08	0.138	0.14	0.141	0.141	0.14	0.14	0.141	0.14	0.14	0.139	0.14	0.141	0.142	0.144	0.143	0.143	0.143	0.142	0.142	0.143	0.144	0.143	0.143	0.144	0.144	0.146	0.146	0.146	0.147	0.147	0.147	0.148	0.147	0.147	0.149	0.15	0.149	0.15	0.15	0.15	0.151	0.151	0.152	0.152	0.152	0.153	0.154	0.154
83	8.31	0.129	0.131	0.132	0.131	0.13	0.131	0.13	0.129	0.129	0.129	0.132	0.132	0.131	0.132	0.132	0.131	0.13	0.131	0.133	0.133	0.131	0.131	0.132	0.132	0.133	0.133	0.134	0.134	0.135	0.135	0.135	0.135	0.135	0.135	0.136	0.137	0.136	0.137	0.137	0.137	0.137	0.137	0.138	0.138	0.139	0.139	0.14	0.14
84	48	0.132	0.134	0.134	0.135	0.136	0.137	0.136	0.136	0.135	0.135	0.136	0.136	0.136	0.137	0.137	0.137	0.137	0.137	0.137	0.138	0.136	0.137	0.138	0.138	0.139	0.14	0.14	0.14	0.141	0.141	0.141	0.142	0.141	0.141	0.142	0.142	0.142	0.143	0.144	0.143	0.143	0.143	0.144	0.144	0.145	0.145	0.145	0.145
85	1.22	0.148	0.154	0.154	0.152	0.151	0.152	0.153	0.153	0.153	0.153	0.154	0.154	0.155	0.156	0.155	0.155	0.155	0.155	0.155	0.156	0.156	0.158	0.158	0.157	0.159	0.159	0.16	0.16	0.16	0.161	0.162	0.162	0.162	0.162	0.163	0.163	0.164	0.165	0.166	0.165	0.165	0.166	0.167	0.168	0.168	0.168	0.169	0.17
86	3.14	0.118	0.12	0.12	0.121	0.121	0.121	0.121	0.121	0.121	0.122	0.123	0.122	0.121	0.122	0.123	0.122	0.121	0.122	0.124	0.124	0.123	0.123	0.123	0.123	0.123	0.126	0.126	0.125	0.126	0.126	0.127	0.127	0.127	0.128	0.128	0.129	0.129	0.13	0.13	0.13	0.13	0.13	0.131	0.131	0.131	0.131	0.131	0.132
87	4.84	0.126	0.129	0.129	0.128	0.128	0.128	0.129	0.13	0.13	0.129	0.129	0.13	0.131	0.132	0.131	0.131	0.131	0.131	0.133	0.133	0.131	0.132	0.133	0.133	0.135	0.135	0.135	0.136	0.137	0.137	0.137	0.138	0.138	0.138	0.138	0.139	0.139	0.14	0.141	0.141	0.141	0.141	0.142	0.142	0.142	0.142	0.143	0.143
88	3.13	0.124	0.127	0.127	0.126	0.126	0.126	0.128	0.128	0.128	0.128	0.128	0.128	0.129	0.13	0.129	0.128	0.128	0.128	0.129	0.13	0.129	0.13	0.131	0.131	0.132	0.133	0.133	0.132	0.133	0.133	0.133	0.134	0.135	0.135	0.136	0.137	0.137	0.137	0.138	0.138	0.138	0.138	0.139	0.14	0.14	0.14	0.141	0.142
89	2.3	0.166	0.165	0.164	0.168	0.169	0.167	0.168	0.169	0.17	0.17	0.169	0.168	0.169	0.17	0.171	0.171	0.171	0.171	0.172	0.172	0.172	0.173	0.173	0.173	0.174	0.174	0.175	0.175	0.176	0.176	0.177	0.177	0.177	0.178	0.179	0.18	0.18	0.181	0.182	0.182	0.182	0.183	0.183	0.184	0.184	0.185	0.186	0.186
90	3.3	0.115	0.115	0.113	0.115	0.115	0.115	0.115	0.116	0.117	0.118	0.118	0.117	0.117	0.117	0.117	0.118	0.118	0.118	0.119	0.119	0.119	0.12	0.12	0.12	0.121	0.122	0.122	0.121	0.122	0.122	0.122	0.123	0.123	0.124	0.124	0.125	0.125	0.125	0.125	0.126	0.127	0.127	0.127	0.128	0.128	0.129	0.129	0.13
91	5.7	0.121	0.122	0.121	0.122	0.122	0.121	0.124	0.126	0.126	0.125	0.124	0.125	0.125	0.124	0.125	0.126	0.125	0.125	0.125	0.126	0.126	0.127	0.127	0.127	0.128	0.128	0.128	0.129	0.129	0.129	0.129	0.13	0.13	0.13	0.13	0.132	0.132	0.132	0.132	0.133	0.133	0.134	0.134	0.134	0.135	0.135	0.136	0.136
92	2.91	0.119	0.117	0.113	0.113	0.115	0.117	0.116	0.116	0.118	0.121	0.12	0.119	0.119	0.119	0.119	0.119	0.119	0.12	0.121	0.121	0.12	0.122	0.122	0.122	0.122	0.123	0.124	0.125	0.125	0.126	0.126	0.126	0.127	0.126	0.126	0.127	0.127	0.127	0.129	0.129	0.129	0.129	0.13	0.13	0.131	0.131	0.131	0.131
93	4.52	0.139	0.141	0.144	0.144	0.143	0.143	0.144	0.144	0.143	0.142	0.143	0.143	0.144	0.146	0.146	0.145	0.145	0.145	0.146	0.145	0.145	0.146	0.146	0.147	0.147	0.148	0.148	0.148	0.149	0.149	0.149	0.15	0.15	0.15	0.152	0.151	0.152	0.153	0.153	0.153	0.153	0.154	0.154	0.155	0.155	0.155	0.156	0.156
94	2.06	0.165	0.168	0.169	0.167	0.168	0.169	0.167	0.168	0.17	0.17	0.171	0.172	0.172	0.172	0.172	0.171	0.171	0.171	0.173	0.174	0.172	0.173	0.174	0.174	0.175	0.176	0.176	0.176	0.177	0.177	0.177	0.178	0.178	0.178	0.179	0.179	0.179	0.181	0.182	0.182	0.182	0.183	0.184	0.184	0.184	0.184	0.185	0.185
95	51.5	0.181	0.183	0.185	0.186	0.187	0.188	0.188	0.188	0.188	0.188	0.19	0.191	0.19	0.191	0.191	0.191	0.191	0.192	0.193	0.193	0.192	0.193	0.194	0.194	0.195	0.197	0.197	0.197	0.198	0.198	0.199	0.2	0.199	0.199	0.2	0.201	0.202	0.203	0.203	0.204	0.204	0.205	0.206	0.206	0.207	0.207	0.208	0.208
96	1.15	0.162	0.165	0.165	0.165	0.165	0.167	0.167	0.167	0.167	0.166	0.167	0.168	0.168	0.17	0.17	0.17	0.171	0.171	0.172	0.172	0.171	0.171	0.172	0.173	0.174	0.175	0.175	0.175	0.176	0.176	0.176	0.178	0.177	0.178	0.179	0.179	0.18	0.181	0.182	0.182	0.182	0.183	0.184	0.185	0.185	0.185	0.186	0.186
97	55.5	0.165	0.168	0.167	0.167	0.167	0.168	0.169	0.17	0.169	0.168	0.169	0.17	0.17	0.171	0.17	0.17	0.169	0.17	0.172	0.172	0.171	0.172	0.172	0.172	0.173	0.175	0.175	0.174	0.175	0.175	0.176	0.176	0.176	0.176	0.177	0.178	0.178	0.178	0.179	0.179	0.179	0.18	0.18	0.181	0.181	0.181	0.182	0.182
98	15.6	0.177	0.178	0.178	0.179	0.179	0.178	0.179	0.181	0.181	0.181	0.181	0.18	0.18	0.182	0.183	0.183	0.182	0.182	0.183	0.184	0.184	0.185	0.185	0.185	0.187	0.187	0.187	0.188	0.189	0.189	0.189	0.19	0.191	0.191	0.192	0.192	0.193	0.193	0.194	0.195	0.196	0.196	0.196	0.197	0.198	0.199	0.2	0.2
99	120	0.112	0.115	0.117	0.118	0.117	0.116	0.117	0.117	0.117	0.116	0.116	0.117	0.117	0.117	0.117	0.117	0.116	0.115	0.117	0.118	0.117	0.117	0.117	0.117	0.117	0.119	0.119	0.118	0.119	0.119	0.12	0.121	0.121	0.121	0.121	0.121	0.122	0.122	0.123	0.123	0.123	0.124	0.124	0.124	0.124	0.124	0.125	0.125
100	5.01	0.135	0.138	0.138	0.138	0.138	0.139	0.139	0.139	0.139	0.138	0.139	0.14	0.141	0.142	0.141	0.14	0.14	0.14	0.141	0.141	0.141	0.141	0.142	0.143	0.143	0.145	0.146	0.145	0.146	0.146	0.146	0.147	0.146	0.147	0.148	0.149	0.149	0.149	0.15	0.15	0.15	0.15	0.151	0.152	0.152	0.153	0.153	0.154
101	2.58	0.197	0.198	0.198	0.199	0.2	0.2	0.202	0.202	0.201	0.201	0.203	0.203	0.203	0.204	0.205	0.205	0.205	0.205	0.206	0.207	0.206	0.207	0.207	0.208	0.208	0.209	0.21	0.209	0.21	0.21	0.21	0.211	0.211	0.212	0.213	0.213	0.214	0.215	0.216	0.216	0.216	0.217	0.218	0.218	0.218	0.218	0.22	0.22
102	2.26	0.145	0.145	0.146	0.148	0.149	0.149	0.147	0.147	0.146	0.144	0.147	0.148	0.148	0.15	0.15	0.149	0.149	0.15	0.15	0.15	0.149	0.15	0.15	0.151	0.151	0.152	0.153	0.153	0.153	0.153	0.153	0.154	0.154	0.154	0.155	0.155	0.155	0.156	0.157	0.157	0.157	0.157	0.158	0.159	0.159	0.159	0.159	0.16
103	3.14	0.118	0.12	0.12	0.121	0.121	0.121	0.121	0.121	0.121	0.122	0.123	0.122	0.121	0.122	0.123	0.122	0.121	0.122	0.124	0.124	0.123	0.123	0.123	0.123	0.123	0.126	0.126	0.125	0.126	0.126	0.127	0.127	0.127	0.128	0.128	0.129	0.129	0.13	0.13	0.13	0.13	0.13	0.131	0.131	0.131	0.131	0.131	0.132
104	8.89	0.11	0.11	0.108	0.11	0.111	0.11	0.11	0.111	0.112	0.112	0.112	0.112	0.113	0.113	0.112	0.112	0.112	0.112	0.113	0.113	0.114	0.115	0.115	0.115	0.116	0.116	0.116	0.116	0.116	0.116	0.116	0.117	0.117	0.118	0.118	0.119	0.119	0.119	0.119	0.12	0.121	0.121	0.121	0.122	0.122	0.123	0.123	0.123
105	5.35	0.11	0.109	0.107	0.107	0.107	0.107	0.109	0.109	0.109	0.111	0.112	0.111	0.109	0.109	0.109	0.11	0.11	0.11	0.11	0.111	0.112	0.112	0.113	0.113	0.113	0.114	0.114	0.113	0.113	0.114	0.115	0.115	0.115	0.116	0.116	0.117	0.116	0.117	0.118	0.118	0.118	0.118	0.119	0.119	0.119	0.12	0.12	0.12
106	2.91	0.119	0.117	0.113	0.113	0.115	0.117	0.116	0.116	0.118	0.121	0.12	0.119	0.119	0.119	0.119	0.119	0.119	0.12	0.121	0.121	0.12	0.122	0.122	0.122	0.122	0.123	0.124	0.125	0.125	0.126	0.126	0.126	0.127	0.126	0.126	0.127	0.127	0.127	0.129	0.129	0.129	0.129	0.13	0.13	0.131	0.131	0.131	0.131
107	5.48	0.129	0.127	0.125	0.125	0.126	0.126	0.127	0.128	0.13	0.132	0.132	0.132	0.131	0.131	0.131	0.131	0.132	0.133	0.133	0.134	0.133	0.134	0.135	0.135	0.135	0.137	0.137	0.137	0.138	0.138	0.139	0.139	0.14	0.14	0.141	0.141	0.141	0.142	0.143	0.144	0.144	0.144	0.145	0.145	0.146	0.146	0.146	0.147
108	55.5	0.125	0.126	0.127	0.125	0.125	0.126	0.126	0.126	0.126	0.126	0.127	0.128	0.128	0.127	0.127	0.128	0.128	0.127	0.128	0.129	0.129	0.129	0.129	0.129	0.13	0.131	0.131	0.13	0.131	0.131	0.131	0.131	0.131	0.132	0.132	0.133	0.133	0.133	0.134	0.133	0.133	0.134	0.135	0.135	0.135	0.136	0.136	0.137
109	17.31	0.121	0.119	0.116	0.115	0.115	0.115	0.117	0.117	0.118	0.122	0.121	0.121	0.121	0.121	0.119	0.119	0.121	0.121	0.121	0.121	0.122	0.123	0.123	0.124	0.124	0.124	0.124	0.124	0.125	0.125	0.126	0.126	0.127	0.128	0.128	0.128	0.128	0.128	0.129	0.13	0.13	0.13	0.13	0.131	0.131	0.131	0.131	0.132
110	4.52	0.139	0.141	0.144	0.144	0.143	0.143	0.144	0.144	0.143	0.142	0.143	0.143	0.144	0.146	0.146	0.145	0.145	0.145	0.146	0.145	0.145	0.146	0.146	0.147	0.147	0.148	0.148	0.148	0.149	0.149	0.149	0.15	0.15	0.15	0.152	0.151	0.152	0.153	0.153	0.153	0.153	0.154	0.154	0.155	0.155	0.155	0.156	0.156
111	15.6	0.177	0.178	0.178	0.179	0.179	0.178	0.179	0.181	0.181	0.181	0.181	0.18	0.18	0.182	0.183	0.183	0.182	0.182	0.183	0.184	0.184	0.185	0.185	0.185	0.187	0.187	0.187	0.188	0.189	0.189	0.189	0.19	0.191	0.191	0.192	0.192	0.193	0.193	0.194	0.195	0.196	0.196	0.196	0.197	0.198	0.199	0.2	0.2
112	5.01	0.135	0.138	0.138	0.138	0.138	0.139	0.139	0.139	0.139	0.138	0.139	0.14	0.141	0.142	0.141	0.14	0.14	0.14	0.141	0.141	0.141	0.141	0.142	0.143	0.143	0.145	0.146	0.145	0.146	0.146	0.146	0.147	0.146	0.147	0.148	0.149	0.149	0.149	0.15	0.15	0.15	0.15	0.151	0.152	0.152	0.153	0.153	0.154
113	6.9	0.126	0.129	0.13	0.13	0.129	0.129	0.127	0.127	0.127	0.128	0.129	0.13	0.131	0.13	0.13	0.13	0.13	0.13	0.131	0.132	0.13	0.131	0.132	0.132	0.133	0.133	0.133	0.134	0.135	0.135	0.135	0.136	0.136	0.136	0.136	0.137	0.137	0.137	0.138	0.138	0.138	0.139	0.139	0.139	0.14	0.14	0.141	0.141
114	1.63	0.112	0.116	0.117	0.117	0.116	0.115	0.117	0.118	0.116	0.115	0.116	0.116	0.117	0.116	0.116	0.116	0.115	0.116	0.117	0.116	0.115	0.116	0.117	0.117	0.117	0.118	0.118	0.118	0.119	0.119	0.118	0.12	0.119	0.119	0.12	0.12	0.121	0.121	0.121	0.121	0.122	0.122	0.122	0.122	0.122	0.122	0.123	0.123
115	1	0.15	0.152	0.154	0.155	0.156	0.155	0.155	0.155	0.154	0.154	0.156	0.157	0.158	0.159	0.158	0.158	0.158	0.159	0.16	0.16	0.159	0.159	0.16	0.16	0.161	0.163	0.164	0.163	0.164	0.164	0.164	0.165	0.165	0.166	0.166	0.167	0.167	0.168	0.169	0.169	0.169	0.169	0.171	0.171	0.171	0.171	0.172	0.173
116	2.68	0.112	0.113	0.114	0.115	0.115	0.113	0.112	0.113	0.114	0.114	0.114	0.114	0.114	0.116	0.115	0.115	0.114	0.114	0.115	0.116	0.115	0.114	0.114	0.115	0.116	0.117	0.117	0.116	0.119	0.118	0.118	0.119	0.118	0.118	0.119	0.12	0.12	0.121	0.121	0.121	0.121	0.121	0.122	0.122	0.122	0.122	0.123	0.123
117	2.2	0.143	0.145	0.145	0.144	0.143	0.142	0.144	0.145	0.145	0.145	0.146	0.145	0.145	0.147	0.147	0.146	0.146	0.146	0.148	0.148	0.146	0.147	0.148	0.148	0.15	0.15	0.15	0.151	0.152	0.152	0.152	0.154	0.153	0.153	0.155	0.155	0.156	0.156	0.157	0.157	0.157	0.158	0.158	0.159	0.159	0.159	0.16	0.161
118	6.16	0.11	0.111	0.11	0.111	0.11	0.11	0.111	0.112	0.112	0.111	0.111	0.112	0.113	0.113	0.114	0.113	0.112	0.112	0.113	0.114	0.114	0.114	0.115	0.115	0.116	0.117	0.117	0.117	0.117	0.117	0.117	0.118	0.118	0.119	0.119	0.12	0.12	0.12	0.12	0.12	0.121	0.122	0.122	0.122	0.123	0.123	0.123	0.124
119	2.3	0.166	0.165	0.164	0.168	0.169	0.167	0.168	0.169	0.17	0.17	0.169	0.168	0.169	0.17	0.171	0.171	0.171	0.171	0.172	0.172	0.172	0.173	0.173	0.173	0.174	0.174	0.175	0.175	0.176	0.176	0.177	0.177	0.177	0.178	0.179	0.18	0.18	0.181	0.182	0.182	0.182	0.183	0.183	0.184	0.184	0.185	0.186	0.186
120	4.52	0.13	0.131	0.129	0.131	0.132	0.132	0.133	0.134	0.135	0.135	0.135	0.135	0.135	0.135	0.135	0.135	0.135	0.135	0.135	0.136	0.137	0.138	0.138	0.138	0.139	0.14	0.14	0.14	0.14	0.14	0.141	0.141	0.142	0.142	0.142	0.144	0.144	0.145	0.145	0.146	0.146	0.147	0.148	0.148	0.149	0.149	0.15	0.15
121	10.63	0.185	0.185	0.184	0.186	0.187	0.186	0.186	0.187	0.188	0.19	0.189	0.189	0.19	0.19	0.19	0.19	0.191	0.192	0.192	0.193	0.193	0.193	0.193	0.193	0.194	0.195	0.196	0.197	0.197	0.197	0.197	0.198	0.199	0.199	0.199	0.2	0.201	0.201	0.202	0.203	0.203	0.204	0.204	0.205	0.205	0.206	0.207	0.207
122	8.34	0.095	0.096	0.094	0.095	0.096	0.097	0.098	0.097	0.098	0.099	0.097	0.096	0.096	0.095	0.096	0.097	0.097	0.097	0.098	0.098	0.099	0.099	0.099	0.098	0.099	0.099	0.1	0.1	0.1	0.1	0.1	0.101	0.1	0.101	0.101	0.102	0.102	0.102	0.102	0.103	0.103	0.104	0.104	0.104	0.104	0.105	0.105	0.105
123	2.8	0.118	0.115	0.11	0.111	0.113	0.113	0.114	0.115	0.115	0.116	0.117	0.118	0.117	0.116	0.116	0.116	0.116	0.117	0.119	0.119	0.118	0.119	0.12	0.121	0.121	0.122	0.123	0.122	0.123	0.123	0.123	0.123	0.124	0.125	0.126	0.125	0.125	0.126	0.127	0.127	0.127	0.127	0.127	0.128	0.128	0.129	0.13	0.13
124	1.18	0.121	0.118	0.114	0.113	0.113	0.115	0.116	0.115	0.116	0.119	0.12	0.119	0.118	0.119	0.117	0.117	0.119	0.12	0.121	0.121	0.121	0.121	0.121	0.122	0.123	0.124	0.124	0.123	0.123	0.123	0.124	0.124	0.125	0.125	0.125	0.126	0.126	0.126	0.127	0.128	0.128	0.128	0.128	0.128	0.129	0.13	0.13	0.13
125	2.25	0.131	0.134	0.136	0.137	0.137	0.136	0.136	0.137	0.137	0.136	0.136	0.135	0.136	0.137	0.136	0.136	0.136	0.137	0.138	0.138	0.138	0.138	0.139	0.138	0.139	0.14	0.14	0.14	0.141	0.142	0.141	0.141	0.141	0.141	0.141	0.142	0.142	0.143	0.144	0.144	0.144	0.144	0.145	0.145	0.145	0.145	0.146	0.146
126	2.06	0.165	0.168	0.169	0.167	0.168	0.169	0.167	0.168	0.17	0.17	0.171	0.172	0.172	0.172	0.172	0.171	0.171	0.171	0.173	0.174	0.172	0.173	0.174	0.174	0.175	0.176	0.176	0.176	0.177	0.177	0.177	0.178	0.178	0.178	0.179	0.179	0.179	0.181	0.182	0.182	0.182	0.183	0.184	0.184	0.184	0.184	0.185	0.185
127	6.9	0.126	0.129	0.13	0.13	0.129	0.129	0.127	0.127	0.127	0.128	0.129	0.13	0.131	0.13	0.13	0.13	0.13	0.13	0.131	0.132	0.13	0.131	0.132	0.132	0.133	0.133	0.133	0.134	0.135	0.135	0.135	0.136	0.136	0.136	0.136	0.137	0.137	0.137	0.138	0.138	0.138	0.139	0.139	0.139	0.14	0.14	0.141	0.141
128	48	0.132	0.134	0.134	0.135	0.136	0.137	0.136	0.136	0.135	0.135	0.136	0.136	0.136	0.137	0.137	0.137	0.137	0.137	0.137	0.138	0.136	0.137	0.138	0.138	0.139	0.14	0.14	0.14	0.141	0.141	0.141	0.142	0.141	0.141	0.142	0.142	0.142	0.143	0.144	0.143	0.143	0.143	0.144	0.144	0.145	0.145	0.145	0.145
129	1.77	0.102	0.104	0.105	0.107	0.107	0.105	0.106	0.106	0.106	0.106	0.108	0.108	0.107	0.108	0.108	0.108	0.108	0.108	0.109	0.109	0.108	0.109	0.109	0.108	0.108	0.11	0.111	0.11	0.111	0.111	0.112	0.112	0.112	0.112	0.113	0.113	0.114	0.114	0.115	0.115	0.115	0.115	0.116	0.116	0.116	0.116	0.116	0.117
130	4.84	0.126	0.129	0.129	0.128	0.128	0.128	0.129	0.13	0.13	0.129	0.129	0.13	0.131	0.132	0.131	0.131	0.131	0.131	0.133	0.133	0.131	0.132	0.133	0.133	0.135	0.135	0.135	0.136	0.137	0.137	0.137	0.138	0.138	0.138	0.138	0.139	0.139	0.14	0.141	0.141	0.141	0.141	0.142	0.142	0.142	0.142	0.143	0.143
131	2.72	0.112	0.114	0.114	0.115	0.114	0.114	0.114	0.116	0.116	0.115	0.117	0.117	0.116	0.117	0.116	0.116	0.116	0.117	0.118	0.117	0.116	0.118	0.118	0.118	0.119	0.121	0.121	0.12	0.121	0.121	0.122	0.122	0.123	0.123	0.124	0.124	0.124	0.125	0.126	0.126	0.126	0.126	0.127	0.127	0.127	0.127	0.128	0.128
132	1.96	0.114	0.114	0.114	0.114	0.113	0.114	0.116	0.117	0.117	0.118	0.118	0.118	0.118	0.118	0.118	0.119	0.12	0.119	0.12	0.121	0.121	0.121	0.121	0.122	0.123	0.122	0.122	0.123	0.123	0.123	0.124	0.124	0.124	0.125	0.125	0.126	0.127	0.127	0.127	0.128	0.129	0.129	0.129	0.13	0.131	0.131	0.132	0.132
133	6.64	0.113	0.114	0.113	0.113	0.113	0.113	0.113	0.115	0.116	0.116	0.116	0.116	0.116	0.116	0.117	0.117	0.116	0.116	0.116	0.117	0.118	0.118	0.118	0.118	0.119	0.119	0.12	0.12	0.12	0.12	0.12	0.121	0.121	0.121	0.122	0.123	0.123	0.123	0.123	0.124	0.124	0.125	0.125	0.125	0.126	0.126	0.127	0.127
134	5.7	0.121	0.122	0.121	0.122	0.122	0.121	0.124	0.126	0.126	0.125	0.124	0.125	0.125	0.124	0.125	0.126	0.125	0.125	0.125	0.126	0.126	0.127	0.127	0.127	0.128	0.128	0.128	0.129	0.129	0.129	0.129	0.13	0.13	0.13	0.13	0.132	0.132	0.132	0.132	0.133	0.133	0.134	0.134	0.134	0.135	0.135	0.136	0.136
135	5.17	0.104	0.104	0.102	0.104	0.105	0.105	0.104	0.105	0.107	0.107	0.106	0.106	0.106	0.106	0.105	0.106	0.107	0.107	0.107	0.107	0.108	0.109	0.109	0.108	0.11	0.11	0.11	0.11	0.11	0.11	0.11	0.111	0.111	0.112	0.113	0.113	0.113	0.113	0.113	0.114	0.114	0.115	0.115	0.115	0.115	0.116	0.116	0.116
136	7.65	0.131	0.13	0.126	0.127	0.128	0.128	0.127	0.128	0.13	0.132	0.132	0.132	0.131	0.131	0.131	0.132	0.133	0.133	0.135	0.135	0.133	0.135	0.136	0.136	0.136	0.138	0.138	0.137	0.138	0.139	0.14	0.14	0.141	0.141	0.141	0.142	0.142	0.143	0.143	0.143	0.143	0.143	0.144	0.145	0.145	0.145	0.146	0.147
137	1.18	0.121	0.118	0.114	0.113	0.113	0.115	0.116	0.115	0.116	0.119	0.12	0.119	0.118	0.119	0.117	0.117	0.119	0.12	0.121	0.121	0.121	0.121	0.121	0.122	0.123	0.124	0.124	0.123	0.123	0.123	0.124	0.124	0.125	0.125	0.125	0.126	0.126	0.126	0.127	0.128	0.128	0.128	0.128	0.128	0.129	0.13	0.13	0.13
138	2.28	0.164	0.167	0.169	0.169	0.169	0.17	0.169	0.169	0.17	0.169	0.17	0.171	0.172	0.173	0.172	0.171	0.171	0.171	0.172	0.172	0.172	0.173	0.173	0.173	0.172	0.175	0.177	0.176	0.176	0.177	0.177	0.178	0.178	0.178	0.179	0.179	0.18	0.181	0.182	0.181	0.181	0.182	0.183	0.184	0.184	0.184	0.185	0.185
139	1.45	0.178	0.181	0.181	0.18	0.179	0.178	0.178	0.179	0.179	0.181	0.182	0.181	0.182	0.184	0.184	0.183	0.183	0.183	0.184	0.185	0.184	0.184	0.185	0.186	0.186	0.188	0.189	0.188	0.19	0.19	0.19	0.191	0.191	0.192	0.193	0.193	0.194	0.195	0.196	0.195	0.196	0.196	0.197	0.198	0.199	0.199	0.199	0.199
140	1.26	0.159	0.161	0.161	0.161	0.162	0.163	0.162	0.163	0.164	0.163	0.164	0.165	0.165	0.166	0.166	0.166	0.166	0.166	0.168	0.169	0.168	0.168	0.168	0.168	0.169	0.171	0.171	0.171	0.172	0.172	0.172	0.173	0.173	0.173	0.174	0.175	0.176	0.176	0.177	0.177	0.177	0.178	0.179	0.18	0.18	0.181	0.182	0.182
141	2.8	0.118	0.115	0.11	0.111	0.113	0.113	0.114	0.115	0.115	0.116	0.117	0.118	0.117	0.116	0.116	0.116	0.116	0.117	0.119	0.119	0.118	0.119	0.12	0.121	0.121	0.122	0.123	0.122	0.123	0.123	0.123	0.123	0.124	0.125	0.126	0.125	0.125	0.126	0.127	0.127	0.127	0.127	0.127	0.128	0.128	0.129	0.13	0.13
142	1.26	0.159	0.161	0.161	0.161	0.162	0.163	0.162	0.163	0.164	0.163	0.164	0.165	0.165	0.166	0.166	0.166	0.166	0.166	0.168	0.169	0.168	0.168	0.168	0.168	0.169	0.171	0.171	0.171	0.172	0.172	0.172	0.173	0.173	0.173	0.174	0.175	0.176	0.176	0.177	0.177	0.177	0.178	0.179	0.18	0.18	0.181	0.182	0.182
143	9.49	0.093	0.095	0.095	0.096	0.096	0.095	0.094	0.094	0.095	0.096	0.096	0.096	0.096	0.097	0.096	0.096	0.095	0.095	0.096	0.096	0.096	0.096	0.096	0.096	0.096	0.098	0.099	0.098	0.099	0.099	0.098	0.1	0.099	0.099	0.099	0.1	0.1	0.101	0.101	0.101	0.101	0.102	0.103	0.103	0.103	0.103	0.103	0.104
144	1.08	0.138	0.14	0.141	0.141	0.14	0.14	0.141	0.14	0.14	0.139	0.14	0.141	0.142	0.144	0.143	0.143	0.143	0.142	0.142	0.143	0.144	0.143	0.143	0.144	0.144	0.146	0.146	0.146	0.147	0.147	0.147	0.148	0.147	0.147	0.149	0.15	0.149	0.15	0.15	0.15	0.151	0.151	0.152	0.152	0.152	0.153	0.154	0.154
145	2.06	0.165	0.168	0.169	0.167	0.168	0.169	0.167	0.168	0.17	0.17	0.171	0.172	0.172	0.172	0.172	0.171	0.171	0.171	0.173	0.174	0.172	0.173	0.174	0.174	0.175	0.176	0.176	0.176	0.177	0.177	0.177	0.178	0.178	0.178	0.179	0.179	0.179	0.181	0.182	0.182	0.182	0.183	0.184	0.184	0.184	0.184	0.185	0.185
146	5.21	0.126	0.126	0.124	0.126	0.127	0.126	0.127	0.128	0.128	0.128	0.128	0.128	0.129	0.129	0.129	0.128	0.129	0.13	0.13	0.13	0.131	0.132	0.131	0.131	0.132	0.133	0.133	0.133	0.134	0.134	0.133	0.134	0.134	0.135	0.136	0.137	0.137	0.137	0.137	0.138	0.139	0.139	0.14	0.14	0.141	0.141	0.141	0.142
147	1.47	0.134	0.133	0.133	0.133	0.133	0.133	0.135	0.136	0.137	0.137	0.136	0.136	0.137	0.137	0.137	0.137	0.137	0.138	0.138	0.138	0.139	0.14	0.14	0.14	0.141	0.142	0.142	0.142	0.142	0.142	0.143	0.144	0.144	0.145	0.145	0.146	0.146	0.147	0.147	0.147	0.148	0.149	0.149	0.15	0.15	0.151	0.151	0.152
148	4.52	0.13	0.131	0.129	0.131	0.132	0.132	0.133	0.134	0.135	0.135	0.135	0.135	0.135	0.135	0.135	0.135	0.135	0.135	0.135	0.136	0.137	0.138	0.138	0.138	0.139	0.14	0.14	0.14	0.14	0.14	0.141	0.141	0.142	0.142	0.142	0.144	0.144	0.145	0.145	0.146	0.146	0.147	0.148	0.148	0.149	0.149	0.15	0.15
149	5.17	0.104	0.104	0.102	0.104	0.105	0.105	0.104	0.105	0.107	0.107	0.106	0.106	0.106	0.106	0.105	0.106	0.107	0.107	0.107	0.107	0.108	0.109	0.109	0.108	0.11	0.11	0.11	0.11	0.11	0.11	0.11	0.111	0.111	0.112	0.113	0.113	0.113	0.113	0.113	0.114	0.114	0.115	0.115	0.115	0.115	0.116	0.116	0.116
150	6.68	0.13	0.128	0.124	0.124	0.125	0.126	0.126	0.126	0.128	0.13	0.13	0.129	0.129	0.129	0.129	0.129	0.13	0.13	0.131	0.131	0.131	0.132	0.134	0.134	0.135	0.135	0.135	0.134	0.136	0.136	0.136	0.136	0.137	0.138	0.138	0.139	0.139	0.139	0.14	0.14	0.14	0.141	0.141	0.142	0.143	0.143	0.143	0.144
[truncated: 1,953 more columns]
